# Supplementary material for: Nonsymmetrically Substituted 1,1′-Biphenyl-Based Small Molecule Inhibitors of the PD-1/PD-L1 Interaction
Source: ACS Med Chem Lett. 2024 Jun 3;15(6):828–36. doi: 10.1021/acsmedchemlett.4c00042 (PMC11181486; doi:10.1021/acsmedchemlett.4c00042)
Supplement: Supplementary file 2 — ml4c00042_si_006.csv [file ml4c00042_si_006.csv]

Compound;Smiles;HCl salt;PD-1/PD-L1 blockade	NFAT reporter bioassay EC50 (nM);"HTRF
Fraction of the undissociated protein complex was determined at the
5 nM concentration of the inhibitor"
1;O=C(NC1=CC=CC(C2=C(C)C(NC(C3=NC=C(CN[C@@H]4CCC[C@H]4O)C=C3)=O)=CC=C2)=C1C)C5=NC=C(CN(C)CCO)C=C5;-;207.5;-
2;O=C(NC1=CC=CC(C2=C(C)C(NC(C3=NC=C(CN[C@@H](C)CO)C=C3)=O)=CC=C2)=C1C)C4=NC=C(CN(C)CCO)C=C4;-;21.80;0.42
2a;O=C(NC1=CC=CC(C2=C(C)C(NC(C3=NC=C(CN[C@@H](C)CO)C=C3)=O)=CC=C2)=C1C)C4=NC=C(CN(C)CCO)C=C4.Cl.Cl.Cl;+;25.0;-
3;O=C(NC1=CC=CC(C2=C(C)C(NC(C3=NC=C(CNCCCO)C=C3)=O)=CC=C2)=C1C)C4=NC=C(CN(CCO)CCO)C=C4;-;251.0;-
4;O=C(NC1=CC=CC(C2=C(C)C(NC(C3=NC=C(CN[C@@H]4CCC[C@H]4O)C=C3)=O)=CC=C2)=C1C)C5=NC=C(CN(CCO)CCO)C=C5;-;613.0;-
5;O=C(NC1=CC=CC(C2=C(C)C(NC(C3=NC=C(CNCCCO)C=C3)=O)=CC=C2)=C1C)C4=NC=C(CN(C)C(CO)CO)C=C4;-;110.0;-
6;O=C(NC1=CC=CC(C2=C(C)C(NC(C3=NC=C(CNC(C)C(OC)=O)C=C3)=O)=CC=C2)=C1C)C4=NC=C(CN5CCCC5)C=C4;-;756.6;-
7;O=C(NC1=CC=CC(C2=C(C)C(NC(C3=NC=C(CNCCCO)C=C3)=O)=CC=C2)=C1C)C4=NC=C(CN(C)CCO)C=C4;-;66.8;-
8;O=C(NC1=CC=CC(C2=C(C)C(NC(C3=NC=C(CN(CCO)CCO)C=C3)=O)=CC=C2)=C1C)C4=NC=C(CN(C)CCO)C=C4;-;255.0;-
9;O=C(NC1=CC=CC(C2=C(C)C(NC(C3=NC=C(CNCCCO)C=C3)=O)=CC=C2)=C1C)C4=NC=C(CN5CCC(O)CC5)C=C4;-;188.0;0.26
10;O=C(NC1=CC=CC(C2=C(C)C(NC(C3=NC=C(CN[C@@H](C)CO)C=C3)=O)=CC=C2)=C1C)C4=NC=C(CN5CCC(O)CC5)C=C4;-;286.8;0.30
11;O=C(NC1=CC=CC(C2=C(C)C(NC(C3=NC=C(CN[C@@H]4CCC[C@H]4O)C=C3)=O)=CC=C2)=C1C)C5=NC=C(CN6CCC(O)CC6)C=C5;-;553.0;0.43
12;O=C(NC1=CC=CC(C2=C(C)C(NC(C3=NC=C(CN[C@@H]4CCC[C@H]4O)C=C3)=O)=CC=C2)=C1C)C5=NC=C(CNCCCO)C=C5;-;136.0;-
13;O=C(NC1=CC=CC(C2=C(C)C(NC(C3=NC=C(CN[C@@H]4CCC[C@H]4O)C=C3)=O)=CC=C2)=C1C)C5=NC=C(CN[C@@H](C)CO)C=C5;-;129.7;-
14;O=C(NC1=CC=CC(C2=C(C)C(NC(C3=NC=C(CNCCCO)C=C3)=O)=CC=C2)=C1C)C4=NC=C(CN[C@@H](C)CO)C=C4;-;34.4;0.47
15;O=C(NC1=CC=CC(C2=C(C)C(NC(C3=NC=CC(CNCCCO)=C3)=O)=CC=C2)=C1C)C4=NC=C(CN5CCN(S(C)(=O)=O)CC5)C=C4;-;905.0;-
16;O=C(NC1=CC=CC(C2=C(C)C(NC(C3=NC=C(CNCCNS(=O)(C)=O)C=C3)=O)=CC=C2)=C1C)C4=NC=C(CNCCO)C=C4;-;256.7;0.64
17;O=C(NC1=CC=CC(C2=C(C)C(NC(C3=NC=C(CNCCCNS(C)(=O)=O)C=C3)=O)=CC=C2)=C1C)C4=NC=C(CNCCO)C=C4;-;65.8;0.84
17a;O=C(NC1=CC=CC(C2=C(C)C(NC(C3=NC=C(CNCCCNS(=O)(C)=O)C=C3)=O)=CC=C2)=C1C)C4=NC=C(CNCCO)C=C4.Cl.Cl.Cl.Cl;+;76.3;0.17
